# Supplementary material for: CRISPR/Cas9-mediated gene knockin in the hydroid Hydractinia symbiolongicarpus
Source: BMC Genomics. 2018 Sep 3;19:649. doi: 10.1186/s12864-018-5032-z (PMC6122657; doi:10.1186/s12864-018-5032-z)
Supplement: Supplementary file 4 — Genbank formatted sequence of repair template pUP613 (Eef1a-FLAG-P2A-eGFP). (TXT 9 kb) [file 12864_2018_5032_MOESM4_ESM.txt]

LOCUS       S1_File      6254 bp    DNA     linear   UNA 09-FEB-2018
DEFINITION  Eef1a-FLAG-P2A-eGFP repair template (pUP613)
FEATURES             Location/Qualifiers
     misc_feature    3146..4145
                     /label="Left Homology Arm"
     exon            3146..3284
                     /note="Exon 3"
                     /label="Eef1a"
     exon            3797..4153
                     /note="Exon 4"
                     /label="Eef1a"
     misc_feature    4146..4153
                     /note="Completes the Eef1a coding sequence"
                     /label="8 bp insertion"
     misc_feature    4154..4177
                     /label="FLAG tag"
     misc_feature    4178..4186
                     /note="GSG linker"
     misc_feature    4187..4243
                     /note="P2A sequence"
     misc_feature    4244..4960
                     /translation="MSKGEELFTGVVPILVELDGDVNGHKFSVSGEGEGDATYGKLTL
                     KFICTTGKLPVPWPTLVTTFCYGVQCFSRYPDHMKRHDFFKSAMPEGYVQERTIFFKD
                     DGNYKTRAEVKFEGDTLVNRIELKGIDFKEDGNILGHKLEYNYNSHNVYIMADKQKNG
                     IKVNFKIRHNIEDGSVQLADHYQQNTPIGDGPVLLPDNHYLSTQSALSKDPNEKRDHM
                     VLLEFVTAAGITHGMDELYK"
                     /label="eGFP"
     misc_feature    4961..5960
                     /label="Right Homology Arm"
     misc_feature    4961..4971
                     /note="Untranslated"
                     /label="End of endogenous Eef1a CDS"
     3'UTR           4972..5060
                     /label="Eef1a"
ORIGIN
        1 CTTCCGCTTC CTCGCTCACT GACTCGCTGC GCTCGGTCGT TCGGCTGCGG CGAGCGGTAT
       61 CAGCTCACTC AAAGGCGGTA ATACGGTTAT CCACAGAATC AGGGGATAAC GCAGGAAAGA
      121 ACATGTGAGC AAAAGGCCAG CAAAAGCCCA GGAACCGTAA AAAGGCCGCG TTGCTGGCGT
      181 TTTTCCATAG GCTCCGCCCC CCTGACGAGC ATCACAAAAA TCGACGCTCA AGTCAGAGGT
      241 GGCGAAACCC GACAGGACTA TAAAGATACC AGGCGTTTCC CCCTGGAAGC TCCCTCGTGC
      301 GCTCTCCTGT TCCGACCCTG CCGCTTACCG GATACCTGTC CGCCTTTCTC CCTTCGGGAA
      361 GCGTGGCGCT TTCTCATAGC TCACGCTGTA GGTATCTCAG TTCGGTGTAG GTCGTTCGCT
      421 CCAAGCTGGG CTGTGTGCAC GAACCCCCCG TTCAGCCCGA CCGCTGCGCC TTATCCGGTA
      481 ACTATCGTCT TGAGTCCAAC CCGGTAAGAC ACGACTTATC GCCACTGGCA GCAGCCACTG
      541 GTAACAGGAT TAGCAGAGCG AGGTATGTAG GCGGTGCTAC AGAGTTCTTG AAGTGGTGGC
      601 CTAACTACGG CTACACTAGA AGGACAGTAT TTGGTATCTG CGCTCTGCTG AAGCCAGTTA
      661 CCTTCGGAAA AAGAGTTGGT AGCTCTTGAT CCGGCAAACA AACCACCGCT GGTAGCGGTG
      721 GTTTTTTTGT TTGCAAGCAG CAGATTACGC GCAGAAAAAA AGGATCTCAA GAAGATCCTT
      781 TGATCTTTTC TACGGGGTCT GACGCTCAGT GGAACGAAAA CTCACGTTAA GGGATTTTGG
      841 TCATGAGATT ATCAAAAAGG ATCTTCACCT AGATCCTTTT AAATTAAAAA TGAAGTTTTA
      901 GCACGTGTCA GTCCTGCTCC TCGGCCACGA AGTGCACGCA GTTGCCGGCC GGGTCGCGCA
      961 GGGCGAACTC CCGCCCCCAC GGCTGCTCGC CGATCTCGGT CATGGCCGGC CCGGAGGCGT
     1021 CCCGGAAGTT CGTGGACACG ACCTCCGACC ACTCGGCGTA CAGCTCGTCC AGGCCGCGCA
     1081 CCCACACCCA GGCCAGGGTG TTGTCCGGCA CCACCTGGTC CTGGACCGCG CTGATGAACA
     1141 GGGTCACGTC GTCCCGGACC ACACCGGCGA AGTCGTCCTC CACGAAGTCC CGGGAGAACC
     1201 CGAGCCGGTC GGTCCAGAAC TCGACCGCTC CGGCGACGTC GCGCGCGGTG AGCACCGGAA
     1261 CGGCACTGGT CAACTTGGCC ATGGTGGCCC TCCTCACGTG CTATTATTGA AGCATTTATC
     1321 AGGGTTATTG TCTCATGAGC GGATACATAT TTGAATGTAT TTAGAAAAAT AAACAAATAG
     1381 GGGTTCCGCG CACATTTCCC CGAAAAGTGC CACCTGTATG CGGTGTGAAA TACCGCACAG
     1441 ATGCGTAAGG AGAAAATACC GCATCAGGAA ATTGTAAGCG TTAATAATTC AGAAGAACTC
     1501 GTCAAGAAGG CGATAGAAGG CGATGCGCTG CGAATCGGGA GCGGCGATAC CGTAAAGCAC
     1561 GAGGAAGCGG TCAGCCCATT CGCCGCCAAG CTCTTCAGCA ATATCACGGG TAGCCAACGC
     1621 TATGTCCTGA TAGCGGTCCG CCACACCCAG CCGGCCACAG TCGATGAATC CAGAAAAGCG
     1681 GCCATTTTCC ACCATGATAT TCGGCAAGCA GGCATCGCCA TGGGTCACGA CGAGATCCTC
     1741 GCCGTCGGGC ATGCTCGCCT TGAGCCTGGC GAACAGTTCG GCTGGCGCGA GCCCCTGATG
     1801 CTCTTCGTCC AGATCATCCT GATCGACAAG ACCGGCTTCC ATCCGAGTAC GTGCTCGCTC
     1861 GATGCGATGT TTCGCTTGGT GGTCGAATGG GCAGGTAGCC GGATCAAGCG TATGCAGCCG
     1921 CCGCATTGCA TCAGCCATGA TGGATACTTT CTCGGCAGGA GCAAGGTGAG ATGACAGGAG
     1981 ATCCTGCCCC GGCACTTCGC CCAATAGCAG CCAGTCCCTT CCCGCTTCAG TGACAACGTC
     2041 GAGCACAGCT GCGCAAGGAA CGCCCGTCGT GGCCAGCCAC GATAGCCGCG CTGCCTCGTC
     2101 TTGCAGTTCA TTCAGGGCAC CGGACAGGTC GGTCTTGACA AAAAGAACCG GGCGCCCCTG
     2161 CGCTGACAGC CGGAACACGG CGGCATCAGA GCAGCCGATT GTCTGTTGTG CCCAGTCATA
     2221 GCCGAATAGC CTCTCCACCC AAGCGGCCGG AGAACCTGCG TGCAATCCAT CTTGTTCAAT
     2281 CATGCGAAAC GATCCTCATC CTGTCTCTTG ATCAGAGCTT GATCCCCTGC GCCATCAGAT
     2341 CCTTGGCGGC GAGAAAGCCA TCCAGTTTAC TTTGCAGGGC TTCCCAACCT TACCAGAGGG
     2401 CGCCCCAGCT GGCAATTCCG GTTCGCTTGC TGTCCATAAA ACCGCCCAGT CTAGCTATCG
     2461 CCATGTAAGC CCACTGCAAG CTACCTGCTT TCTCTTTGCG CTTGCGTTTT CCCTTGTCCA
     2521 GATAGCCCAG TAGCTGACAT TCATCCGGGG TCAGCACCGT TTCTGCGGAC TGGCTTTCTA
     2581 CGTGAAAAGG ATCTAGGTGA AGATCCTTTT TGATAATCTC ATGCCTGACA TTTATATTCC
     2641 CCAGAACATC AGGTTAATGG CGTTTTTGAT GTCATTTTCG CGGTGGCTGA GATCAGCCAC
     2701 TTCTTCCCCG ATAACGGAGA CCGGCACACT GGCCATATCG GTGGTCATCA TGCGCCAGCT
     2761 TTCATCCCCG ATATGCACCA CCGGGTAAAG TTCACGGGAG ACTTTATCTG ACAGCAGACG
     2821 TGCACTGGCC AGGGGGATCA CCATCCGTCG CCCCGGCGTG TCAATAATAT CACTCTGTAC
     2881 ATCCACAAAC AGACGATAAC GGCTCTCTCT TTTATAGGTG TAAACCTTAA ACTGCCGTAC
     2941 GTATAGGCTG CGCAACTGTT GGGAAGGGCG ATCGGTGCGG GCCTCTTCGC TATTACGCCA
     3001 GCTGGCGAAA GGGGGATGTG CTGCAAGGCG ATTAAGTTGG GTAACGCCAG GGTTTTCCCA
     3061 GTCACGACGT TGTAAAACGA CGGCCAGTGA ATTGTAATAC GACTCACTAT AGGGCGAATT
     3121 GGGCCCTCTA GATGCATGCT CGAGCATCCT TAACTGAAGC ACATCCAGGT GATAATGTTG
     3181 GTTTTAATGT CAAAAATGTG TCTATCAAGG ATATCAAACG TGGTATGGTT GCGTCTGACA
     3241 GCAAAAATGA TCCAGCCAAA GAAGCCAAAA CCTTTTATGC ACAGGTATTC TTTAATTTTT
     3301 GTACTTAACT TATCAGTTTG TATAAGCGTG TTGGCCGTGG CTTGCCACTT GCTTAGCATG
     3361 ATAAATCAAT CAACTTGACA TTCCATCAAT TTTGTTCAAC AGAAACAGGA CCTTTAAATA
     3421 GCAAACAAAA TATTGAAATA AAACTGTATG ATTTTGTCAC TATCGTTTAT GTGCCCACCA
     3481 TGAAAATTTT ACAAAGAAGT GGAACTGTTT GAAAGTTCAT TAGCAAGAAC AAATCCTAGA
     3541 AATGTTAGAT TTGTGTCAAG AATTTCAAGA TTTTTGTTTC TTGGCAAGTT TTTAGCACTT
     3601 GCTTAGGGAA CTATTTAAAA TATTAATTTT TATTGAATAA AGAACCAACC TGTTTGACTT
     3661 TTATTAGTAA TAAAGCTAAA ATTATGGCCT AAATCATAAT TTATTATGTG ATTTGGGAAA
     3721 GAAATTTGTG TTGATTTTTC CATTAATATT GTAAAAACAA AATCGAAAGT TAATTTCTTT
     3781 CAAAAATTAC TTTTAGGTCA TCATTCTCAA TCATCCAGGT GAGATTCATG CTGGTTACCA
     3841 ACCTGTTTTG GATTGCCACA CTGCTCACGT TGCCTGCAAA TTTACAGAAT TAAAGCAGAA
     3901 ATGTGATAGA CGAAGTGGTA AAGTTTTAGA AGAAAATCCC AAAATGGTTA AATCTGGTGA
     3961 TGCTGCTATG GTTACTTTGA CTCCTTCTAA GCCTATGTGT GTTGAAGCTT TCTCTGACTA
     4021 CCAGCCATTG GGTCGTTTTG CTGTACGTGA CATGAGACAA ACTGTTGCTG TTGGAGTTAT
     4081 CAAGAGTGTT GAAAAGGCCG ATGCTACTGG TAAAATGACA AAATCAGCTC AAAAGGCTAC
     4141 CGGAAAGAAA AAAGATTATA AAGATGATGA TGATAAAGGT TCAGGTGCTA CAAATTTTTC
     4201 ATTATTAAAA CAAGCTGGTG ATGTTGAAGA AAATCCAGGT CCAATGAGTA AAGGAGAAGA
     4261 ACTTTTCACT GGAGTTGTCC CAATTCTTGT TGAATTAGAT GGTGATGTTA ATGGGCACAA
     4321 ATTTTCTGTC AGTGGAGAGG GTGAAGGTGA TGCAACATAC GGAAAACTTA CCCTTAAATT
     4381 TATTTGCACT ACTGGAAAAC TACCTGTTCC ATGGCCAACA CTTGTCACTA CTTTCTGTTA
     4441 TGGTGTTCAA TGCTTTTCAA GATACCCAGA TCATATGAAA CGGCATGACT TTTTCAAGAG
     4501 TGCCATGCCC GAAGGTTATG TACAGGAAAG AACTATATTT TTCAAAGATG ACGGGAACTA
     4561 CAAGACACGT GCTGAAGTCA AGTTTGAAGG TGATACCCTT GTTAATAGAA TCGAGTTAAA
     4621 AGGTATTGAT TTTAAAGAAG ATGGAAACAT TCTTGGACAC AAATTGGAAT ACAACTATAA
     4681 CTCACACAAT GTATACATCA TGGCAGACAA ACAAAAGAAT GGAATCAAAG TTAACTTCAA
     4741 AATTAGACAC AACATTGAAG ATGGAAGCGT TCAACTAGCA GACCATTATC AACAAAATAC
     4801 TCCAATTGGC GATGGCCCTG TCCTTTTACC AGACAACCAT TACCTGTCCA CACAATCTGC
     4861 CCTTTCGAAA GATCCCAACG AAAAGAGAGA CCACATGGTC CTTCTTGAGT TTGTAACAGC
     4921 TGCTGGGATT ACACATGGCA TGGATGAACT ATACAAATAA AAAAGAAGTG ACCTATGAAA
     4981 ATTAAATACT GCATAATGTT ATTCCGAACT AAAATATTTC ATCGAAAACA TTTGAGGAGG
     5041 AAAAACATGT AAATTCTGTC AAATAAAAAA ATTGGAGTTT ATTTGTTGTA TTTTTTTCAC
     5101 TAAATTAGTG TGGGCAGTGA ATTCCATTTA GCTGATTAAA ATTCATTTTG CGGCTAAATA
     5161 TTGTCCCGAT TTGCGGTCAC CAATTAATAG TGCGACCTTA CAGAAAAATT TTCTGTCGCG
     5221 CTAAATTGCA AATGCACCTG GATAAAAAAG CGCGAAGAAA ATAAAGCGGA ATTAATGTTT
     5281 GCGAGTGTAC TTCGTATTCG CCCGAAGGTG TTCTATAAAA TTTAACTAAG CCTTTTTTAA
     5341 ACAAAAACAG ACGATATCAA TCTTCTTGCA TGATACAAAA AAATTTAAGC TTAGTGTAAA
     5401 TATGGCTTAA TGTTTTTAAG TTCGAGTATT TTCAAGTCAT TAAACGGTGT TTTACTATGT
     5461 GAATATCAAC TGTTTGCTCA CACAATTATC TTCAGTAATA ATTTTTACTG CTTAATTATG
     5521 TTTAAGTTGA TGATGATTGC GGTACCGTGT TTGAGTAGCA CATCTTGTCT AATAACAGAT
     5581 ACCATTTCTA ATTGTATGGT AGGCATGCTA CCGAACATCA AAACGTTGCT CACACGTCGG
     5641 TTATCCAGTT ACAAGGCAAG ATGTACTAAT CGGCCACGGT ATTTCGGTAT CCAAGAATAA
     5701 AACGTGTGTG ATTGCGTATA TTAGCGAACA TGTGCAACAA GATGTTAAAA ACACCTGTTA
     5761 ACTAATAGTC GTTACCATAG TGACTAATAT TAATGCAAAT GTAAAAGAAT TCCGTAAAAA
     5821 ACTTTCAAAG TTCATTTTTA GGAGAGTTAT TTGACAAAAC ATAATTTTTG CAATTAATTA
     5881 TTCTTACGCT TCATTGAAGA TCATACTTAA TAATTTTTTT AATAGTAATT ATTAGTTATT
     5941 CTTGAAAATT GGTGTGGACA CGAGCTCGGT ACCAAGCTTG ATGCATAGCT TGAGTATTCT
     6001 ATAGTGTCAC CTAAATAGCT TGGCGTAATC ATGGTCATAG CTGTTTCCTG TGTGAAATTG
     6061 TTATCCGCTC ACAATTCCAC ACAACATACG AGCCGGAAGC ATAAAGTGTA AAGCCTGGGG
     6121 TGCCTAATGA GTGAGCTAAC TCACATTAAT TGCGTTGCGC TCACTGCCCG CTTTCCAGTC
     6181 GGGAAACCTG TCGTGCCAGC TGCATTAATG AATCGGCCAA CGCGCGGGGA GAGGCGGTTT
     6241 GCGTATTGGG CGCT
//
