# Supplementary material for: CRISPR/Cas9-mediated gene knockin in the hydroid Hydractinia symbiolongicarpus
Source: BMC Genomics. 2018 Sep 3;19:649. doi: 10.1186/s12864-018-5032-z (PMC6122657; doi:10.1186/s12864-018-5032-z)
Supplement: Supplementary file 18 — Genbank formatted sequence of repair template pUP660 (Eef1a-SF-P2A-tdTom) (TXT 10 kb) [file 12864_2018_5032_MOESM18_ESM.txt]

LOCUS       S2_File      7067 bp    DNA     linear   UNA 01-MAR-2018
DEFINITION  Eef1a-SF-P2A-tdTom repair template (pUP660)
FEATURES             Location/Qualifiers
     misc_feature    3146..4145
                     /note="LHA"
                     /label="Left Homology Arm"
     exon            3146..3284
                     /note="Exon 3"
                     /label="Eef1a"
     exon            3797..4153
                     /note="Exon 4"
                     /label="Eef1a"
     misc_feature    4146..4153
                     /label="8 bp insertion"
     misc_feature    4154..4177
                     /label="Strep II Tag"
     misc_feature    4154..4276
                     /label="SF-TAP Tag"
     misc_feature    4214..4237
                     /note="Strep II"
     misc_feature    4253..4276
                     /note="FLAG"
     misc_feature    4277..4285
                     /note="GSG linker"
     misc_feature    4286..4342
                     /note="P2A sequence"
     misc_feature    4343..5773
                     /label="tdTomato"
     misc_feature    5774..6773
                     /note="RHA"
     misc_feature    5774..5784
                     /label="End of endogenous Eef1a CDS"
     3'UTR           5785..5873
                     /label="Eef1a"
ORIGIN
        1 CTTCCGCTTC CTCGCTCACT GACTCGCTGC GCTCGGTCGT TCGGCTGCGG CGAGCGGTAT
       61 CAGCTCACTC AAAGGCGGTA ATACGGTTAT CCACAGAATC AGGGGATAAC GCAGGAAAGA
      121 ACATGTGAGC AAAAGGCCAG CAAAAGCCCA GGAACCGTAA AAAGGCCGCG TTGCTGGCGT
      181 TTTTCCATAG GCTCCGCCCC CCTGACGAGC ATCACAAAAA TCGACGCTCA AGTCAGAGGT
      241 GGCGAAACCC GACAGGACTA TAAAGATACC AGGCGTTTCC CCCTGGAAGC TCCCTCGTGC
      301 GCTCTCCTGT TCCGACCCTG CCGCTTACCG GATACCTGTC CGCCTTTCTC CCTTCGGGAA
      361 GCGTGGCGCT TTCTCATAGC TCACGCTGTA GGTATCTCAG TTCGGTGTAG GTCGTTCGCT
      421 CCAAGCTGGG CTGTGTGCAC GAACCCCCCG TTCAGCCCGA CCGCTGCGCC TTATCCGGTA
      481 ACTATCGTCT TGAGTCCAAC CCGGTAAGAC ACGACTTATC GCCACTGGCA GCAGCCACTG
      541 GTAACAGGAT TAGCAGAGCG AGGTATGTAG GCGGTGCTAC AGAGTTCTTG AAGTGGTGGC
      601 CTAACTACGG CTACACTAGA AGGACAGTAT TTGGTATCTG CGCTCTGCTG AAGCCAGTTA
      661 CCTTCGGAAA AAGAGTTGGT AGCTCTTGAT CCGGCAAACA AACCACCGCT GGTAGCGGTG
      721 GTTTTTTTGT TTGCAAGCAG CAGATTACGC GCAGAAAAAA AGGATCTCAA GAAGATCCTT
      781 TGATCTTTTC TACGGGGTCT GACGCTCAGT GGAACGAAAA CTCACGTTAA GGGATTTTGG
      841 TCATGAGATT ATCAAAAAGG ATCTTCACCT AGATCCTTTT AAATTAAAAA TGAAGTTTTA
      901 GCACGTGTCA GTCCTGCTCC TCGGCCACGA AGTGCACGCA GTTGCCGGCC GGGTCGCGCA
      961 GGGCGAACTC CCGCCCCCAC GGCTGCTCGC CGATCTCGGT CATGGCCGGC CCGGAGGCGT
     1021 CCCGGAAGTT CGTGGACACG ACCTCCGACC ACTCGGCGTA CAGCTCGTCC AGGCCGCGCA
     1081 CCCACACCCA GGCCAGGGTG TTGTCCGGCA CCACCTGGTC CTGGACCGCG CTGATGAACA
     1141 GGGTCACGTC GTCCCGGACC ACACCGGCGA AGTCGTCCTC CACGAAGTCC CGGGAGAACC
     1201 CGAGCCGGTC GGTCCAGAAC TCGACCGCTC CGGCGACGTC GCGCGCGGTG AGCACCGGAA
     1261 CGGCACTGGT CAACTTGGCC ATGGTGGCCC TCCTCACGTG CTATTATTGA AGCATTTATC
     1321 AGGGTTATTG TCTCATGAGC GGATACATAT TTGAATGTAT TTAGAAAAAT AAACAAATAG
     1381 GGGTTCCGCG CACATTTCCC CGAAAAGTGC CACCTGTATG CGGTGTGAAA TACCGCACAG
     1441 ATGCGTAAGG AGAAAATACC GCATCAGGAA ATTGTAAGCG TTAATAATTC AGAAGAACTC
     1501 GTCAAGAAGG CGATAGAAGG CGATGCGCTG CGAATCGGGA GCGGCGATAC CGTAAAGCAC
     1561 GAGGAAGCGG TCAGCCCATT CGCCGCCAAG CTCTTCAGCA ATATCACGGG TAGCCAACGC
     1621 TATGTCCTGA TAGCGGTCCG CCACACCCAG CCGGCCACAG TCGATGAATC CAGAAAAGCG
     1681 GCCATTTTCC ACCATGATAT TCGGCAAGCA GGCATCGCCA TGGGTCACGA CGAGATCCTC
     1741 GCCGTCGGGC ATGCTCGCCT TGAGCCTGGC GAACAGTTCG GCTGGCGCGA GCCCCTGATG
     1801 CTCTTCGTCC AGATCATCCT GATCGACAAG ACCGGCTTCC ATCCGAGTAC GTGCTCGCTC
     1861 GATGCGATGT TTCGCTTGGT GGTCGAATGG GCAGGTAGCC GGATCAAGCG TATGCAGCCG
     1921 CCGCATTGCA TCAGCCATGA TGGATACTTT CTCGGCAGGA GCAAGGTGAG ATGACAGGAG
     1981 ATCCTGCCCC GGCACTTCGC CCAATAGCAG CCAGTCCCTT CCCGCTTCAG TGACAACGTC
     2041 GAGCACAGCT GCGCAAGGAA CGCCCGTCGT GGCCAGCCAC GATAGCCGCG CTGCCTCGTC
     2101 TTGCAGTTCA TTCAGGGCAC CGGACAGGTC GGTCTTGACA AAAAGAACCG GGCGCCCCTG
     2161 CGCTGACAGC CGGAACACGG CGGCATCAGA GCAGCCGATT GTCTGTTGTG CCCAGTCATA
     2221 GCCGAATAGC CTCTCCACCC AAGCGGCCGG AGAACCTGCG TGCAATCCAT CTTGTTCAAT
     2281 CATGCGAAAC GATCCTCATC CTGTCTCTTG ATCAGAGCTT GATCCCCTGC GCCATCAGAT
     2341 CCTTGGCGGC GAGAAAGCCA TCCAGTTTAC TTTGCAGGGC TTCCCAACCT TACCAGAGGG
     2401 CGCCCCAGCT GGCAATTCCG GTTCGCTTGC TGTCCATAAA ACCGCCCAGT CTAGCTATCG
     2461 CCATGTAAGC CCACTGCAAG CTACCTGCTT TCTCTTTGCG CTTGCGTTTT CCCTTGTCCA
     2521 GATAGCCCAG TAGCTGACAT TCATCCGGGG TCAGCACCGT TTCTGCGGAC TGGCTTTCTA
     2581 CGTGAAAAGG ATCTAGGTGA AGATCCTTTT TGATAATCTC ATGCCTGACA TTTATATTCC
     2641 CCAGAACATC AGGTTAATGG CGTTTTTGAT GTCATTTTCG CGGTGGCTGA GATCAGCCAC
     2701 TTCTTCCCCG ATAACGGAGA CCGGCACACT GGCCATATCG GTGGTCATCA TGCGCCAGCT
     2761 TTCATCCCCG ATATGCACCA CCGGGTAAAG TTCACGGGAG ACTTTATCTG ACAGCAGACG
     2821 TGCACTGGCC AGGGGGATCA CCATCCGTCG CCCCGGCGTG TCAATAATAT CACTCTGTAC
     2881 ATCCACAAAC AGACGATAAC GGCTCTCTCT TTTATAGGTG TAAACCTTAA ACTGCCGTAC
     2941 GTATAGGCTG CGCAACTGTT GGGAAGGGCG ATCGGTGCGG GCCTCTTCGC TATTACGCCA
     3001 GCTGGCGAAA GGGGGATGTG CTGCAAGGCG ATTAAGTTGG GTAACGCCAG GGTTTTCCCA
     3061 GTCACGACGT TGTAAAACGA CGGCCAGTGA ATTGTAATAC GACTCACTAT AGGGCGAATT
     3121 GGGCCCTCTA GATGCATGCT CGAGCATCCT TAACTGAAGC ACATCCAGGT GATAATGTTG
     3181 GTTTTAATGT CAAAAATGTG TCTATCAAGG ATATCAAACG TGGTATGGTT GCGTCTGACA
     3241 GCAAAAATGA TCCAGCCAAA GAAGCCAAAA CCTTTTATGC ACAGGTATTC TTTAATTTTT
     3301 GTACTTAACT TATCAGTTTG TATAAGCGTG TTGGCCGTGG CTTGCCACTT GCTTAGCATG
     3361 ATAAATCAAT CAACTTGACA TTCCATCAAT TTTGTTCAAC AGAAACAGGA CCTTTAAATA
     3421 GCAAACAAAA TATTGAAATA AAACTGTATG ATTTTGTCAC TATCGTTTAT GTGCCCACCA
     3481 TGAAAATTTT ACAAAGAAGT GGAACTGTTT GAAAGTTCAT TAGCAAGAAC AAATCCTAGA
     3541 AATGTTAGAT TTGTGTCAAG AATTTCAAGA TTTTTGTTTC TTGGCAAGTT TTTAGCACTT
     3601 GCTTAGGGAA CTATTTAAAA TATTAATTTT TATTGAATAA AGAACCAACC TGTTTGACTT
     3661 TTATTAGTAA TAAAGCTAAA ATTATGGCCT AAATCATAAT TTATTATGTG ATTTGGGAAA
     3721 GAAATTTGTG TTGATTTTTC CATTAATATT GTAAAAACAA AATCGAAAGT TAATTTCTTT
     3781 CAAAAATTAC TTTTAGGTCA TCATTCTCAA TCATCCAGGT GAGATTCATG CTGGTTACCA
     3841 ACCTGTTTTG GATTGCCACA CTGCTCACGT TGCCTGCAAA TTTACAGAAT TAAAGCAGAA
     3901 ATGTGATAGA CGAAGTGGTA AAGTTTTAGA AGAAAATCCC AAAATGGTTA AATCTGGTGA
     3961 TGCTGCTATG GTTACTTTGA CTCCTTCTAA GCCTATGTGT GTTGAAGCTT TCTCTGACTA
     4021 CCAGCCATTG GGTCGTTTTG CTGTACGTGA CATGAGACAA ACTGTTGCTG TTGGAGTTAT
     4081 CAAGAGTGTT GAAAAGGCCG ATGCTACTGG TAAAATGACA AAATCAGCTC AAAAGGCTAC
     4141 CGGAAAGAAA AAATGGTCAC ATCCACAATT TGAAAAAGGT GGAGGTTCAG GAGGTGGATC
     4201 AGGTGGAGGT TCATGGAGCC ATCCACAATT TGAAAAAGGT GCTAGTGGAG AAGATTATAA
     4261 AGATGATGAT GATAAAGGTT CAGGTGCTAC AAATTTTTCA TTATTAAAAC AAGCTGGTGA
     4321 TGTTGAAGAA AATCCAGGTC CAATGACTTC CAAAGGTGAA GAGGTTATCA AAGAATTTAT
     4381 GCGTTTCAAA GTTCGAATGG AAGGGAGTAT GAATGGACAT GAGTTTGAGA TAGAAGGAGA
     4441 AGGGGAAGGT AGACCCTATG AAGGCACTCA AACGGCTAAG TTAAAAGTTA CAAAGGGAGG
     4501 TCCACTGCCA TTTGCTTGGG ATATTTTGTC TCCTCAATTC ATGTATGGTT CGAAAGCATA
     4561 CGTTAAACAC CCTGCAGATA TTCCGGACTA TAAGAAGTTA TCGTTTCCAG AAGGTTTTAA
     4621 ATGGGAACGC GTTATGAACT TCGAAGATGG TGGGTTAGTA ACAGTAACAC AGGATAGCAG
     4681 CTTGCAAGAT GGTACGTTAA TCTACAAAGT GAAAATGAGA GGCACCAATT TTCCACCAGA
     4741 TGGACCAGTC ATGCAGAAGA AAACTATGGG CTGGGAAGCA AGCACCGAAA GGCTATATCC
     4801 TAGGGATGGT GTTTTAAAAG GAGAGATCCA TCAAGCTTTG AAACTAAAAG ACGGTGGCCA
     4861 CTATTTGGTG GAATTTAAGA CCATATACAT GGCTAAGAAA CCGGTACAGT TACCGGGATA
     4921 TTATTACGTG GATACTAAGC TAGATATAAC ATCTCACAAC GAGGACTACA CAATTGTGGA
     4981 ACAATATGAA AGATCAGAAG GCCGTCATCA TTTGTTTCTT GGCCATGGCA CTGGTTCCAC
     5041 CGGTAGTGGA TCATCAGGTA CTGCTTCAAG TGAGGACAAC AACATGGCGG TGATAAAAGA
     5101 GTTCATGAGA TTTAAAGTGC GAATGGAGGG CTCAATGAAT GGACACGAAT TTGAAATTGA
     5161 AGGGGAGGGT GAAGGACGAC CGTACGAAGG AACACAAACA GCCAAATTGA AAGTAACTAA
     5221 GGGAGGTCCT CTTCCTTTTG CATGGGACAT CTTATCTCCA CAATTTATGT ACGGATCTAA
     5281 AGCCTATGTC AAACATCCAG CTGATATTCC CGATTACAAG AAACTTAGCT TTCCAGAGGG
     5341 ATTCAAATGG GAACGTGTGA TGAATTTCGA AGATGGAGGT TTAGTTACAG TAACCCAAGA
     5401 CAGTTCTTTA CAAGATGGAA CTTTGATCTA TAAAGTCAAA ATGAGAGGAA CAAATTTCCC
     5461 ACCAGATGGG CCTGTTATGC AAAAGAAAAC GATGGGTTGG GAGGCATCAA CTGAGAGATT
     5521 GTATCCACGT GACGGAGTCT TGAAAGGGGA GATACATCAA GCCCTAAAGC TTAAAGATGG
     5581 TGGCCATTAT CTGGTAGAAT TTAAAACCAT TTATATGGCG AAAAAACCTG TCCAGTTACC
     5641 AGGCTACTAC TACGTTGACA CAAAGTTAGA TATTACAAGT CACAATGAAG ATTACACTAT
     5701 TGTTGAACAG TATGAACGCT CTGAAGGTAG ACACCACTTA TTTCTTTACG GAATGGACGA
     5761 ACTGTACAAA TAAAAAAGAA GTGACCTATG AAAATTAAAT ACTGCATAAT GTTATTCCGA
     5821 ACTAAAATAT TTCATCGAAA ACATTTGAGG AGGAAAAACA TGTAAATTCT GTCAAATAAA
     5881 AAAATTGGAG TTTATTTGTT GTATTTTTTT CACTAAATTA GTGTGGGCAG TGAATTCCAT
     5941 TTAGCTGATT AAAATTCATT TTGCGGCTAA ATATTGTCCC GATTTGCGGT CACCAATTAA
     6001 TAGTGCGACC TTACAGAAAA ATTTTCTGTC GCGCTAAATT GCAAATGCAC CTGGATAAAA
     6061 AAGCGCGAAG AAAATAAAGC GGAATTAATG TTTGCGAGTG TACTTCGTAT TCGCCCGAAG
     6121 GTGTTCTATA AAATTTAACT AAGCCTTTTT TAAACAAAAA CAGACGATAT CAATCTTCTT
     6181 GCATGATACA AAAAAATTTA AGCTTAGTGT AAATATGGCT TAATGTTTTT AAGTTCGAGT
     6241 ATTTTCAAGT CATTAAACGG TGTTTTACTA TGTGAATATC AACTGTTTGC TCACACAATT
     6301 ATCTTCAGTA ATAATTTTTA CTGCTTAATT ATGTTTAAGT TGATGATGAT TGCGGTACCG
     6361 TGTTTGAGTA GCACATCTTG TCTAATAACA GATACCATTT CTAATTGTAT GGTAGGCATG
     6421 CTACCGAACA TCAAAACGTT GCTCACACGT CGGTTATCCA GTTACAAGGC AAGATGTACT
     6481 AATCGGCCAC GGTATTTCGG TATCCAAGAA TAAAACGTGT GTGATTGCGT ATATTAGCGA
     6541 ACATGTGCAA CAAGATGTTA AAAACACCTG TTAACTAATA GTCGTTACCA TAGTGACTAA
     6601 TATTAATGCA AATGTAAAAG AATTCCGTAA AAAACTTTCA AAGTTCATTT TTAGGAGAGT
     6661 TATTTGACAA AACATAATTT TTGCAATTAA TTATTCTTAC GCTTCATTGA AGATCATACT
     6721 TAATAATTTT TTTAATAGTA ATTATTAGTT ATTCTTGAAA ATTGGTGTGG ACACGAGCTC
     6781 GGTACCAAGC TTGATGCATA GCTTGAGTAT TCTATAGTGT CACCTAAATA GCTTGGCGTA
     6841 ATCATGGTCA TAGCTGTTTC CTGTGTGAAA TTGTTATCCG CTCACAATTC CACACAACAT
     6901 ACGAGCCGGA AGCATAAAGT GTAAAGCCTG GGGTGCCTAA TGAGTGAGCT AACTCACATT
     6961 AATTGCGTTG CGCTCACTGC CCGCTTTCCA GTCGGGAAAC CTGTCGTGCC AGCTGCATTA
     7021 ATGAATCGGC CAACGCGCGG GGAGAGGCGG TTTGCGTATT GGGCGCT
//
